# Supplementary material for: Network modules uncover mechanisms of skeletal muscle dysfunction in COPD patients
Source: J Transl Med. 2018 Feb 20;16:34. doi: 10.1186/s12967-018-1405-y (PMC5819708; doi:10.1186/s12967-018-1405-y)
Supplement: Supplementary file 2 — Additional file 2: Table S1. Number of differentially expressed genes in the different groups and conditions. Table S2. Previous measurements: List of variables measured. Table S3. Network modules: HotNet2 results. Table S4. Network modules: HotNet2 consensus. Table S5. Network modules: Functional characterization. Table S6. Network modules: Gene differential expression. Table S7. Previous measurements: Differentials. Table S8. Previous measurements: Association with network modules. Table S9. Comparison of microarray results with qPCR validation of external datasets. [file 12967_2018_1405_MOESM2_ESM.xls]

## Sheet: Index
Network modules uncover mechanisms of skeletal muscle dysfunction in COPD patients
Ákos Tényi et al.
Additional file 2
Supplementary Table	Description
S1	Number of differentially expressed genes in the different groups and conditions
S2	Previous measurements: List of variables measured
S3	Network modules: HotNet2 results
S4	Network modules: HotNet2 consensus
S5	Network modules: Functional characterization
S6	Network modules: Gene differential expression
S7	Previous measurements: Differentials
S8	Previous measurements: Association with network modules
S9	Comparison of microarray results with qPCR validation of external datasets.

## Sheet: S1
Caption: Number of differentially expressed genes in the different groups and conditions. A gene was considered differentially expressed if False Discovery Rate < 0.05 (FDR).
	Normal FFMI		Low FFMI		COPD		Healthy
	Disease effect	Training effet	Disease effect	Training effet	Disease effect	Training effet	Training effet
	(DE)	(TE)	(DE)	(TE)	(DE)	(TE)	(TE)
UP	430	759	479	368	1228	1356	1585
DOWN	471	593	872	233	720	1208	1063
SUM	901	1352	1351	601	1948	2564	2648

## Sheet: S2
Caption: List of variables measured in previous studies. Measurements were done both before and after an 8-week endurance training program. Additionally some of the measurements were also measured pre- and post/during a constant-work rate exercise at 75% of maximum peak exercise. Measurement time column indicates that which time points were used in the analysis. Body compartment, from where the s…
Measurement	Measurement time	Location	Reference		Legend
FFMI	BT, AT		(Rodríguez et al., 2011; Rodriguez et al., 2012)		Acronym	Comment
FEV1	BT, AT		(Rodríguez et al., 2011; Rodriguez et al., 2012)		BT	Before training (pre-excercise)
BODE	BT, AT		(Rodríguez et al., 2011; Rodriguez et al., 2012)		AT	After training (pre-excercise)
VO2max	BT-PE, AT-PE		(Rodríguez et al., 2011; Rodriguez et al., 2012)		BT-PE	Before training post-excercise
PaO2	BT-PE, AT-PE		(Rodríguez et al., 2011; Rodriguez et al., 2012)		AT-PE	After training post-excercise
DLCO	BT-PE, AT-PE		(Rodríguez et al., 2011; Rodriguez et al., 2012)
WATTS	BT-PE, AT-PE		(Rodríguez et al., 2011; Rodriguez et al., 2012)		Measurement type
Lactics	BT-PE, AT-PE	blood	(Rodríguez et al., 2011; Rodriguez et al., 2012)		Serum metabolite
IL1	BT, AT	blood	(Rodríguez et al., 2012)		Inflammatory biomarkers
IL2	BT, AT	blood	(Rodríguez et al., 2012)		Clinical variable
IL4	BT, AT	blood	(Rodríguez et al., 2012)		Redox measurements
IL5	BT, AT	blood	(Rodríguez et al., 2012)
IL6	BT, AT	blood	(Rodríguez et al., 2012)
IL10	BT, AT	blood	(Rodríguez et al., 2012)
IL12	BT, AT	blood	(Rodríguez et al., 2012)
IL13	BT, AT	blood	(Rodríguez et al., 2012)
IFN	BT, AT	blood	(Rodríguez et al., 2012)
IL1Ra	BT, AT	blood	(Rodríguez et al., 2012)
IL7	BT, AT	blood	(Rodríguez et al., 2012)
IL8	BT, AT	blood	(Rodríguez et al., 2012)
IL17	BT, AT	blood	(Rodríguez et al., 2012)
FGF	BT, AT	blood	(Rodríguez et al., 2012)
Eotax	BT, AT	blood	(Rodríguez et al., 2012)
GCSF	BT, AT	blood	(Rodríguez et al., 2012)
GMCSF	BT, AT	blood	(Rodríguez et al., 2012)
MCP1	BT, AT	blood	(Rodríguez et al., 2012)
MIP1a	BT, AT	blood	(Rodríguez et al., 2012)
MIP1b	BT, AT	blood	(Rodríguez et al., 2012)
Rantes	BT, AT	blood	(Rodríguez et al., 2012)
IL12bis	BT, AT	blood	(Rodríguez et al., 2012)
HGF	BT, AT	blood	(Rodríguez et al., 2012)
IFN2	BT, AT	blood	(Rodríguez et al., 2012)
MIF	BT, AT	blood	(Rodríguez et al., 2012)
CXCL10	BT, AT	blood	(Rodríguez et al., 2012)
CXCL9	BT, AT	blood	(Rodríguez et al., 2012)
TNF-alpha	BT, AT	blood	(Rodríguez et al., 2012)
TNF-alpha	BT, AT	muscle biopsy	(Rodríguez et al., 2012)
TNF-alpha receptor I	BT, AT	muscle biopsy	(Rodríguez et al., 2012)
TNF-alpha receptor II	BT, AT	muscle biopsy	(Rodríguez et al., 2012)
MDA	BT, AT	blood	(Rodríguez et al., 2012)
GSH	BT, AT	blood	(Rodríguez et al., 2012)
Nitration proteins (Nitrosative stress)	BT, AT	blood	(Rodríguez et al., 2012)
Nitration proteins (Nitrosative stress)	BT, AT	muscle biopsy	(Rodríguez et al., 2012)
Oxidized proteins	BT, AT	muscle biopsy	(Rodríguez et al., 2012)
Oxidized protein DNP	BT, AT	blood	(Rodríguez et al., 2012)
Oxidized protein DNP	BT, AT	muscle biopsy	(Rodríguez et al., 2012)
Catalase content	BT, AT	muscle biopsy	(Rodríguez et al., 2012)
Catalase activity	BT, AT	muscle biopsy	(Rodríguez et al., 2012)
SOD content	BT, AT	muscle biopsy	(Rodríguez et al., 2012)
SOD activity	BT, AT	muscle biopsy	(Rodríguez et al., 2012)
citrate	BT-PE, AT-PE	blood	(Rodríguez et al., 2011)
glutamine	BT-PE, AT-PE	blood	(Rodríguez et al., 2011)
valine	BT-PE, AT-PE	blood	(Rodríguez et al., 2011)
alanine	BT-PE, AT-PE	blood	(Rodríguez et al., 2011)
isoleucine	BT-PE, AT-PE	blood	(Rodríguez et al., 2011)
tyrosine	BT-PE, AT-PE	blood	(Rodríguez et al., 2011)
glucose	BT-PE, AT-PE	blood	(Rodríguez et al., 2011)
succinate	BT-PE, AT-PE	blood	(Rodríguez et al., 2011)
pyruvate	BT-PE, AT-PE	blood	(Rodríguez et al., 2011)
creatine	BT-PE, AT-PE	blood	(Rodríguez et al., 2011)
creatinine	BT-PE, AT-PE	blood	(Rodríguez et al., 2011)

## Sheet: S3
Caption: Summary of HotNet2 results and related parameters, for each interaction network and each differential condition. The table shows the minimum edge weight parameter (Delta) and minimum K for which network modules of size ≥ K are significant (P < 0.05), the number of such network modules (Observed), the P-value (obtained with 1000 permutations). In case there was no Delta-K combination with…
COPD-DE
Network	K	Observed modules	P-value	Delta					Legend
HI-Lit-BM	2	276	0.01	0.0285911					Network	Refernce
HI	3	68	0.04	0.0177981					HI-Lit-BM	(Rolland et al., 2014)
MN	4	19	0.08	0.0345057					HI	(Rolland et al., 2014)
									MN	(Menche et al., 2015)
COPDN-DE
Network	K	Observed modules	P-value	Delta
HI-Lit-BM	10	3	0.08	0.0271
HI	5	15	0.19	0.0131
MN	5	8	0.03	0.0246
COPDL-DE
Network	K	Observed modules	P-value	Delta
HI-Lit-BM	10	1	0.04	0.0573
HI	3	24	0	0.0434
MN	10	11	0.02	0.0182
COPD-TE
Network	K	Observed modules	P-value	Delta
HI-Lit-BM	10	1	0.03	0.0841234
HI	2	146	0	0.0268225
MN	10	2	0.01	0.0465111
Healthy-TE
Network	K	Observed modules	P-value	Delta
HI-Lit-BM	5	6	0.01	0.0834818
HI	2	136	0.07	0.0275057
MN	4	15	0.02	0.0498776
COPDN-TE
Network	K	Observed modules	P-value	Delta
HI-Lit-BM	10	4	0.1	0.03
HI	2	136	0.09	0.0158
MN	10	1	0.05	0.0297
COPDL-TE
Network	K	Observed modules	P-value	Delta
HI-Lit-BM	9	7	0	0.0199
HI	2	134	0.05	0.0099
MN	5	10	0.02	0.0195

## Sheet: S4
Caption: Raw consensus network modules identified by HotNet2. Genes in CORE are consistently identified across the three different interaction networks, while genes in EXTENDED are found by HotNet2 only connected to the CORE part in at least one interaction network.
Disease effect
COPD-DE
Module ID	CORE	EXTENDED
1	ATP6V1E2, C9orf16	CEP290
2	AGPS, ATG9A,GORASP1,LONRF1	IKZF2, NR4A1, SCRN1, SUPT20H
3	ASB9, CKB	CKMT2, GAMT, GATM, HIF1AN, HSPB3, LSM14B, MRPL38, OLFML3
4	MT1F, NOP2	CCDC85B, CDCA7L, DEDD2, KPNA6, MCRS1
5	LSMEM1, LSMEM2
6	IFIT1, IFIT3	IFIT5
7	S100A1, S100B	AREG, CACYBP, MYH9, PGM1, S100A11, S100A2, S100A4, S100A6
8	EMP1, PMP22, SMIM3
9	PACRGL, RCN3	PCSK6, PRUNE2
10	FRMD8, GRAMD3, NAPRT
11	CFAP58, NAV2	RBM15B
12	BSG, PDLIM7	KLF5, MAP3K2, SMAD7, SMURF1, SMURF2, SPP1, WFS1
13	AAGAB, HEATR1	AP2S1
14	CCDC110, DEPTOR
15	CALCOCO1, ISOC1	DUSP13
Low body mass COPD DE (COPDL-DE)
Module ID	CORE	EXTENDED
1	ATP6V1E2, C9orf16
2	ASNA1, ASPH, GPX7
3	MT1F, NOP2	ACTR8, IFRD1, INO80D, INO80E, KPNA6, MCRS1, MIER2, NFRKB, NSUN5, PIP5K1B, TBRG1
4	RMDN2, VAPB	BRI3BP, FCER1G, STX2, VAMP1
5	MIS12, PMF1
6	PACRGL, RCN3	MBD3, PCSK6, PRUNE2, ZNF277
7	LSMEM1, LSMEM2
8	S100A1, S100A2, S100A4, S100B	AREG, CACYBP, MYH9, PGM1, S100A11, S100A6
9	ARHGAP12, ARHGAP44, TRIP10	ARHGAP17, HN1, SBK1
10	AAGAB, AP2S1, HEATR1
11	LXN, TMEM14A
12	EMILIN1, PLAC9
13	CALCOCO1, ISOC1	DHX29, IPP, TBC1D17
14	CTNNBIP1, JUP	CDH5, DSG2, PKP2
15	DRAP1, TAF9B	ARHGEF10L, PIK3R3, TAF6
16	C11orf49, RAB17	KLC2, RAB29, S100A8
17	MPPED2, RXRG	APOM, EHF, FRZB, IGFBP5, KLF4, KLF6, NR1H2, NR1H3, PNO1, RXRB, SMUG1, VAC14
Normal body mass COPD TE (COPDN-DE)
Module ID	CORE	EXTENDED
1	ASB9, CKB	CKMT2, CUL5, GAMT, GATM, HSPB3, MRPL38, OLFML3
2	ATG9A, GORASP1, LONRF1	AGPS, IKZF2, NR4A1, SCRN1
3	IFIT1, IFIT3	EIF3C, IFIT5
4	CACFD1, TMEM159
5	CETN3, SGSM1	CETN2, SIK2
6	BBS5, CRADD	APPL2
7	FRMD8, GRAMD3, NAPRT
8	CFAP58, NAV2
9	AAGAB, HEATR1
10	GGT7, TMEM242
11	CCDC110, DEPTOR
Training effect
COPD-TE
Module ID	CORE	EXTENDED
1	C9orf16, CEP290	ATP6V1D, IKBIP, MYOG
2	LXN, TMEM14A	DPYD
3	DRG2, RWDD1
4	TEAD3, VGLL2	TEAD4, WWTR1
5	IFIT1, IFIT2, IFIT3	IFI16, IFIT5, TMEM173
Healthy-TE
Module ID	CORE	EXTENDED
0	ATP6V1E2, ATP6V1G1, C9orf16, IKBIP	ATP6V1D, CEP290, ZNF423
1	BCAM, CCDC43, KLHL2	ACTC1
2	MYO15B, NADSYN1	ENPP2
3	N4BP2L2, NAA38	PPIH
4	KIAA1147, SETBP1	PTMA, SET, UBTF, YAF2
5	LSMEM1, LSMEM2
6	IFIT2, IFIT3	IFIT1, IFIT5
7	PPIC, UBAP1
8	DPYD, LXN, TMEM14A
9	PACRGL, RCN3	PCSK6, PRUNE2
10	FRMD8, GRAMD3
11	ASNS, WDR27	CTH, DVL1, FAM13C, KIF2A, LARP1B, RECK, SF3A3, TRIM69
12	CLEC7A, NINJ2, PTTG1IP	CALM3, CREB3L1, DNAJA1, FAM3C, FXYD6, JAGN1, NRM, OCLN, PGRMC1, PTTG1, RPS10, SLC35B4, SUN2, TMEM218
COPDL-TE
Module ID	CORE	EXTENDED
1	EGLN3, FOXJ2	ARNTL, HIF1A
2	CALCOCO1, TBC1D15	HRASLS5, IPP, LOC155060, OPTN, RAB10, ZNF398
3	METTL1, WDR4	CMTM3, DPM1, FAM118A, MOB3C, TDO2
4	PACRGL, RCN3	BBS4, FTL, MBD3, MYOG, PCSK6, POLR2C, PRUNE2
5	ASNA1, ASPH, HILPDA	CASQ2, GPX7, TRDN
6	C20orf27, PHKB	BTRC, CAMK2B, CCM2L, CSNK1D, MAD2L2, MAP1S, MED18, MED20, NOL3, RAP2B, RASSF2, RASSF5, SIRPA, SMAD4, SMAD9, TRIM9, VASP
7	S100A1, S100B	AREG, CACYBP, MYH9, S100A11, S100A2, S100A4, S100A6
COPDN-TE
Module ID	CORE	EXTENDED
1	LXN, TMEM14A	CEP162, DPYD
2	ASB9, CKB	GAMT, GATM, HIF1AN
3	TEAD3, VGLL2, WWTR1	TEAD4
4	LSMEM1, LSMEM2	MAL
5	FASTK, WIPF1	HCLS1, HOMER1, HOMER3, TIA1, USP2
6	IFIT1, IFIT2, IFIT3	IFIT5
TE-Diff
Module ID	CORE	EXTENDED
1	LSMEM1, LSMEM2	FIBCD1
2	ADAT2, CFAP58, NAV2	ICA1, ING5, JADE2, RBM15, RBM15B
3	LXN, TMEM14A	DPYD
4	CLEC7A, FAM3A, NINJ2	ADAM33, BCL2L13, CALM1, CALM3, CAMTA2, OCLN, PTTG1IP, SLC30A2, TMEM128, TMEM86B, TMUB2, TNFRSF12A, VAMP4
5	MT1F, NOP2	KPNA6
6	FRMD8, GRAMD3	NAPRT
7	TEAD3, VGLL2	WWTR1
8	GORASP1, SCRN1	AGPS, ATG9A, IKZF2, LONRF1, NR4A1

## Sheet: S5
Caption: Gene Ontology Biological Process (GO BP) and Molecular function (GO MF) enrichment in the constituent genes of the identified modules of Table E4. Significant GO terms were selected using Benjamin-Hochberg false discovery rate (FDR). Only modules with significantly enriched (FDR ≤ 0.05) GO terms and minimum 2 associated genes were considered in the analysis.
COPD-DE
GOID	GOTerm	Nr. Genes	% Associated Genes	Term Pvalue	Term PValue Corrected with Benjamin-Hochberg FDR	Associated Genes Found	Ontology type
Module 3
GO:0006600	creatine metabolic process	4	36.3636	2.14919e-11	1.52592e-09	CKMT2/GAMT/CKB/GATM	GO BP
GO:0042398	cellular modified amino acid biosynthetic process	2	5	0.000249521	0.00885798	GAMT/GATM	GO BP
GO:0016775	phosphotransferase activity, nitrogenous group as acceptor	2	15.3846	1.22896e-05	0.000221214	CKMT2/CKB	GO MF
GO:0016741	transferase activity, transferring one-carbon groups	2	0.904977	0.00367045	0.0330341	GAMT/GATM	GO MF
Module 6
GO:0051607	defense response to virus	3	1.32743	2.45841e-06	0.00012292	IFIT3/IFIT5/IFIT1	GO BP
GO:0009615	response to virus	3	0.986842	6.00397e-06	0.000150099	IFIT3/IFIT5/IFIT1	GO BP
GO:0098542	defense response to other organism	3	0.631579	2.29852e-05	0.000383087	IFIT3/IFIT5/IFIT1	GO BP
GO:0060337	type I interferon signaling pathway	2	2.5	6.80036e-05	0.00062506	IFIT3/IFIT1	GO BP
GO:0071357	cellular response to type I interferon	2	2.5	6.80036e-05	0.00062506	IFIT3/IFIT1	GO BP
GO:0034340	response to type I interferon	2	2.38095	7.50072e-05	0.00062506	IFIT3/IFIT1	GO BP
Module 7
GO:0006275	regulation of DNA replication	3	2.63158	3.60819e-05	0.0102473	CACYBP/S100A11/AREG	GO BP
	cell morphogenesis	4	0.0127389	2.6299e-05	0.0031033	S100A6/MYH9/S100A4/S100B	GO BP
GO:0000902	cell morphogenesis involved in differentiation	4	0.0165975	9.2626e-06	0.002186	S100A6/MYH9/S100A4/S100B	GO BP
GO:0044548	S100 protein binding	4	30.7692	5.08202e-11	1.42296e-09	S100B/S100A1/S100A6/S100A11	GO MF
GO:0048306	calcium-dependent protein binding	5	8.33333	1.41225e-10	1.97715e-09	S100B/S100A1/S100A4/S100A6/S100A11	GO MF
GO:0050786	RAGE receptor binding	2	18.1818	1.85566e-05	0.000173195	S100B/S100A4	GO MF
GO:0098641	cadherin binding involved in cell-cell adhesion	2	0.699301	0.0125668	0.0325303	MYH9/S100A11	GO MF
GO:0098632	protein binding involved in cell-cell adhesion	2	0.675676	0.0134185	0.0325303	MYH9/S100A11	GO MF
GO:0098631	protein binding involved in cell adhesion	2	0.664452	0.0138538	0.0325303	MYH9/S100A11	GO MF
GO:0045296	cadherin binding	2	0.662252	0.0139416	0.0325303	MYH9/S100A11	GO MF
GO:0003779	actin binding	2	0.512821	0.0226065	0.0395615	S100A4/MYH9	GO MF
GO:0050839	cell adhesion molecule binding	2	0.440529	0.0300102	0.0494285	MYH9/S100A11	GO MF
Module 12
GO:0046332	SMAD binding	3	4.28571	6.24444e-06	0.000261298	SMAD7/SMURF2/SMURF1	GO MF
GO:0070411	I-SMAD binding	2	18.1818	1.48507e-05	0.000261298	SMAD7/SMURF1	GO MF
GO:0048185	activin binding	2	16.6667	1.78158e-05	0.000261298	SMAD7/SMURF1	GO MF
GO:0007566	embryo implantation	3	6.25	1.85871e-06	0.000665739	SPP1/SMURF2/BSG	GO BP
GO:0030512	negative regulation of transforming growth factor beta receptor signaling pathway	3	4.6875	4.45807e-06	0.000665739	SMAD7/SMURF2/SMURF1	GO BP
GO:1903845	negative regulation of cellular response to transforming growth factor beta stimulus	3	4.6875	4.45807e-06	0.000665739	SMAD7/SMURF2/SMURF1	GO BP
GO:0017015	regulation of transforming growth factor beta receptor signaling pathway	3	3.125	1.51564e-05	0.00131816	SMAD7/SMURF2/SMURF1	GO BP
GO:1903844	regulation of cellular response to transforming growth factor beta stimulus	3	3.125	1.51564e-05	0.00131816	SMAD7/SMURF2/SMURF1	GO BP
GO:0090101	negative regulation of transmembrane receptor protein serine/threonine kinase signaling pathway	3	2.9703	1.7654e-05	0.00131816	SMAD7/SMURF2/SMURF1	GO BP
GO:0090288	negative regulation of cellular response to growth factor stimulus	3	2.47934	3.03422e-05	0.0019419	SMAD7/SMURF2/SMURF1	GO BP
GO:0030509	BMP signaling pathway	3	2.18978	4.39788e-05	0.00219456	SMAD7/SMURF2/SMURF1	GO BP
GO:0046697	decidualization	2	10.5263	4.40871e-05	0.00219456	SPP1/BSG	GO BP
GO:0071772	response to BMP	3	2.04082	5.42639e-05	0.00221002	SMAD7/SMURF2/SMURF1	GO BP
GO:0071773	cellular response to BMP stimulus	3	2.04082	5.42639e-05	0.00221002	SMAD7/SMURF2/SMURF1	GO BP
GO:0072661	protein targeting to plasma membrane	2	8.33333	7.10586e-05	0.00263756	SMURF1/BSG	GO BP
GO:0007179	transforming growth factor beta receptor signaling pathway	3	1.81818	7.65364e-05	0.00263756	SMAD7/SMURF2/SMURF1	GO BP
GO:0031398	positive regulation of protein ubiquitination	3	1.71429	9.11607e-05	0.00286361	SMAD7/SMURF1/WFS1	GO BP
GO:0007565	female pregnancy	3	1.68539	9.58797e-05	0.00286361	SPP1/SMURF2/BSG	GO BP
GO:0001893	maternal placenta development	2	6.89655	0.000104382	0.0029227	SPP1/BSG	GO BP
GO:1903322	positive regulation of protein modification by small protein conjugation or removal	3	1.57895	0.000116353	0.00306625	SMAD7/SMURF1/WFS1	GO BP
GO:0044706	multi-multicellular organism process	3	1.49254	0.000137464	0.00329157	SPP1/SMURF2/BSG	GO BP
GO:0090092	regulation of transmembrane receptor protein serine/threonine kinase signaling pathway	3	1.47783	0.000141552	0.00329157	SMAD7/SMURF2/SMURF1	GO BP
GO:0071560	cellular response to transforming growth factor beta stimulus	3	1.44928	0.000149966	0.00329157	SMAD7/SMURF2/SMURF1	GO BP
GO:0071559	response to transforming growth factor beta	3	1.43541	0.000154292	0.00329157	SMAD7/SMURF2/SMURF1	GO BP
GO:0005160	transforming growth factor beta receptor binding	2	4	0.000327094	0.00359803	SMAD7/SMURF2	GO MF
GO:0090287	regulation of cellular response to growth factor stimulus	3	1.33929	0.000189365	0.00385617	SMAD7/SMURF2/SMURF1	GO BP
GO:0030514	negative regulation of BMP signaling pathway	2	4.54545	0.000242196	0.00454895	SMAD7/SMURF1	GO BP
GO:0031396	regulation of protein ubiquitination	3	1.22951	0.000243694	0.00454895	SMAD7/SMURF1/WFS1	GO BP
GO:1903320	regulation of protein modification by small protein conjugation or removal	3	1.12782	0.000314171	0.00562994	SMAD7/SMURF1/WFS1	GO BP
GO:0060135	maternal process involved in female pregnancy	2	3.50877	0.000407124	0.00701506	SPP1/BSG	GO BP
GO:0007178	transmembrane receptor protein serine/threonine kinase signaling pathway	3	0.977199	0.00047835	0.00793706	SMAD7/SMURF2/SMURF1	GO BP
GO:0030510	regulation of BMP signaling pathway	2	2.5641	0.000761542	0.011857	SMAD7/SMURF1	GO BP
GO:0001503	ossification	3	0.831025	0.00076753	0.011857	SPP1/PDLIM7/SMURF1	GO BP
GO:0043161	proteasome-mediated ubiquitin-dependent protein catabolic process	3	0.808625	0.000831014	0.0124098	SMAD7/SMURF1/WFS1	GO BP
GO:0022617	extracellular matrix disassembly	2	2.27273	0.00096804	0.0139897	SPP1/BSG	GO BP
GO:0010498	proteasomal protein catabolic process	3	0.746269	0.00104896	0.0146855	SMAD7/SMURF1/WFS1	GO BP
GO:0060071	Wnt signaling pathway, planar cell polarity pathway	2	1.83486	0.00147974	0.0198533	SMURF2/SMURF1	GO BP
GO:0090175	regulation of establishment of planar polarity	2	1.81818	0.00150672	0.0198533	SMURF2/SMURF1	GO BP
GO:0080135	regulation of cellular response to stress	2	1.52672	0.0028726	0.020869	MAP3K2/SPP1	GO BP
GO:0001736	establishment of planar polarity	2	1.68067	0.00176014	0.021904	SMURF2/SMURF1	GO BP
GO:0007164	establishment of tissue polarity	2	1.68067	0.00176014	0.021904	SMURF2/SMURF1	GO BP
GO:0005057	receptor signaling protein activity	2	1.38889	0.00267615	0.0235501	SMAD7/MAP3K2	GO MF
GO:0050821	protein stabilization	2	1.5625	0.00203253	0.0240728	SMAD7/WFS1	GO BP
GO:0001738	morphogenesis of a polarized epithelium	2	1.53846	0.00209562	0.0240728	SMURF2/SMURF1	GO BP
GO:0043433	negative regulation of sequence-specific DNA binding transcription factor activity	2	1.53846	0.00209562	0.0240728	SMAD7/WFS1	GO BP
GO:0090002	establishment of protein localization to plasma membrane	2	1.48148	0.0022574	0.0252829	SMURF1/BSG	GO BP
GO:0001890	placenta development	2	1.44928	0.00235725	0.0257572	SPP1/BSG	GO BP
GO:0061630	ubiquitin protein ligase activity	2	1.03093	0.00479673	0.0302844	SMURF2/SMURF1	GO MF
GO:0061659	ubiquitin-like protein ligase activity	2	1.00503	0.00504059	0.0302844	SMURF2/SMURF1	GO MF
GO:0035567	non-canonical Wnt signaling pathway	2	1.2987	0.00292462	0.0311959	SMURF2/SMURF1	GO BP
GO:1903052	positive regulation of proteolysis involved in cellular protein catabolic process	2	1.19048	0.00346879	0.0361399	SMAD7/SMURF1	GO BP
GO:0005126	cytokine receptor binding	2	0.746269	0.00897457	0.03796	SMAD7/SMURF2	GO MF
GO:0031625	ubiquitin protein ligase binding	2	0.727273	0.00943145	0.03796	SMAD7/WFS1	GO MF
GO:0044389	ubiquitin-like protein ligase binding	2	0.711744	0.00983132	0.03796	SMAD7/WFS1	GO MF
GO:1905330	regulation of morphogenesis of an epithelium	2	1.14286	0.0037574	0.0382479	SMURF2/SMURF1	GO BP
GO:0030278	regulation of ossification	2	1.12994	0.00384186	0.0382479	PDLIM7/SMURF1	GO BP
GO:1903364	positive regulation of cellular protein catabolic process	2	1.0989	0.00405693	0.0395109	SMAD7/SMURF1	GO BP
GO:0006612	protein targeting to membrane	2	1.08108	0.00418862	0.0399256	SMURF1/BSG	GO BP
GO:0048588	developmental cell growth	2	1.06383	0.00432231	0.0403415	SPP1/SMURF1	GO BP
GO:0072659	protein localization to plasma membrane	2	1.0101	0.00478222	0.0433018	SMURF1/BSG	GO BP
GO:0001649	osteoblast differentiation	2	0.995025	0.00492446	0.0433018	SPP1/PDLIM7	GO BP
GO:0060560	developmental growth involved in morphogenesis	2	0.97561	0.00511716	0.0433018	SPP1/SMURF1	GO BP
GO:1990778	protein localization to cell periphery	2	0.947867	0.00541273	0.0433018	SMURF1/BSG	GO BP
GO:0031647	regulation of protein stability	2	0.925926	0.00566497	0.0435065	SMAD7/WFS1	GO BP
GO:0042787	protein ubiquitination involved in ubiquitin-dependent protein catabolic process	2	0.913242	0.00581889	0.0435065	SMURF2/SMURF1	GO BP
GO:1903050	regulation of proteolysis involved in cellular protein catabolic process	2	0.892857	0.00607972	0.0439308	SMAD7/SMURF1	GO BP
GO:0045927	positive regulation of growth	2	0.847458	0.00672741	0.0467277	SMURF1/WFS1	GO BP
GO:2000027	regulation of organ morphogenesis	2	0.816327	0.00723315	0.0467277	SMURF2/SMURF1	GO BP
GO:0045732	positive regulation of protein catabolic process	2	0.809717	0.00734784	0.0467277	SMAD7/SMURF1	GO BP
GO:1903362	regulation of cellular protein catabolic process	2	0.809717	0.00734784	0.0467277	SMAD7/SMURF1	GO BP
GO:0000209	protein polyubiquitination	2	0.806452	0.0074055	0.0467277	SMURF2/SMURF1	GO BP
GO:0007009	plasma membrane organization	2	0.766284	0.00817401	0.0488048	SMURF1/BSG	GO BP
GO:0001822	kidney development	2	0.763359	0.00823457	0.0488048	SMAD7/WFS1	GO BP
GO:0031331	positive regulation of cellular catabolic process	2	0.754717	0.00841751	0.0488048	SMAD7/SMURF1	GO BP
GO:0072001	renal system development	2	0.724638	0.00910405	0.049946	SMAD7/WFS1	GO BP
COPD-TE
GOID	GOTerm	Nr. Genes	% Associated Genes		Term PValue Corrected with Benjamin-Hochberg FDR	Associated Genes Found	Ontology type
Module 4
GO:0035329	hippo signaling	3	8.57143	3.3854e-08	3.48696e-06	WWTR1/TEAD4/TEAD3	GO BP
GO:0006367	transcription initiation from RNA polymerase II promoter	3	1.7341	4.35924e-06	0.000224501	WWTR1/TEAD4/TEAD3	GO BP
GO:0006352	DNA-templated transcription, initiation	3	1.31579	9.99597e-06	0.000343195	WWTR1/TEAD4/TEAD3	GO BP
GO:0017145	stem cell division	2	6.25	2.13634e-05	0.000550108	WWTR1/TEAD3	GO BP
GO:0007517	muscle organ development	2	0.581395	0.00247801	0.0283627	TEAD4/VGLL2	GO BP
GO:0003713	transcription coactivator activity	2	0.689655	0.00184646	0.00923228	WWTR1/VGLL2	GO MF
Module 5
GO:0051607	defense response to virus	6	2.65487	5.80836e-12	8.48021e-10	IFI16/IFIT3/IFIT5/IFIT2/TMEM173/IFIT1	GO MF
GO:0009615	response to virus	6	1.97368	3.50063e-11	2.55546e-09	IFI16/IFIT3/IFIT5/IFIT2/TMEM173/IFIT1	GO MF
GO:0098542	defense response to other organism	6	1.26316	5.18631e-10	2.524e-08	IFI16/IFIT3/IFIT5/IFIT2/TMEM173/IFIT1	GO MF
GO:0051098	regulation of binding	4	1.37931	1.30877e-06	4.77702e-05	IFI16/IFIT2/TMEM173/IFIT1	GO MF
GO:0060337	type I interferon signaling pathway	3	3.75	2.10589e-06	5.09114e-05	IFIT3/IFIT2/IFIT1	GO MF
GO:0071357	cellular response to type I interferon	3	3.75	2.10589e-06	5.09114e-05	IFIT3/IFIT2/IFIT1	GO MF
GO:0034340	response to type I interferon	3	3.57143	2.44096e-06	5.09114e-05	IFIT3/IFIT2/IFIT1	GO MF
GO:0071360	cellular response to exogenous dsRNA	2	16.6667	7.11248e-06	0.000129803	TMEM173/IFIT1	GO MF
GO:0051100	negative regulation of binding	3	2.27273	9.53569e-06	0.00015469	IFI16/IFIT2/IFIT1	GO MF
GO:0035455	response to interferon-alpha	2	11.1111	1.64722e-05	0.000240494	IFIT3/IFIT2	GO MF
GO:0043393	regulation of protein binding	3	1.78571	1.96596e-05	0.000260936	IFIT2/TMEM173/IFIT1	GO MF
GO:0050691	regulation of defense response to virus by host	2	7.14286	4.06309e-05	0.000494343	TMEM173/IFIT1	GO MF
GO:0050792	regulation of viral process	3	1.19048	6.59919e-05	0.00074114	IFI16/TMEM173/IFIT1	GO MF
GO:0043903	regulation of symbiosis, encompassing mutualism through parasitism	3	1.09489	8.46556e-05	0.000882837	IFI16/TMEM173/IFIT1	GO MF
GO:0043330	response to exogenous dsRNA	2	4.54545	0.000101425	0.0009872	TMEM173/IFIT1	GO MF
GO:0071359	cellular response to dsRNA	2	4.25532	0.000115843	0.00105707	TMEM173/IFIT1	GO MF
GO:0045071	negative regulation of viral genome replication	2	4.08163	0.000125983	0.00108197	IFI16/IFIT1	GO MF
GO:0043900	regulation of multi-organism process	3	0.826446	0.00019499	0.00158159	IFI16/TMEM173/IFIT1	GO MF
GO:0032481	positive regulation of type I interferon production	2	2.89855	0.000250519	0.00192504	IFI16/TMEM173	GO MF
GO:0045069	regulation of viral genome replication	2	2.53165	0.00032848	0.00223545	IFI16/IFIT1	GO MF
GO:0032091	negative regulation of protein binding	2	2.5	0.000336848	0.00223545	IFIT2/IFIT1	GO MF
GO:0043331	response to dsRNA	2	2.5	0.000336848	0.00223545	TMEM173/IFIT1	GO MF
GO:0050688	regulation of defense response to virus	2	2.43902	0.000353897	0.00224648	TMEM173/IFIT1	GO MF
GO:1903901	negative regulation of viral life cycle	2	2.38095	0.000371361	0.00225911	IFI16/IFIT1	GO MF
GO:0048525	negative regulation of viral process	2	1.96078	0.000547151	0.00319536	IFI16/IFIT1	GO MF
GO:0019079	viral genome replication	2	1.88679	0.000590748	0.00331621	IFI16/IFIT1	GO MF
GO:0032479	regulation of type I interferon production	2	1.83486	0.000624523	0.00331621	IFI16/TMEM173	GO MF
GO:0032606	type I interferon production	2	1.81818	0.000635986	0.00331621	IFI16/TMEM173	GO MF
GO:0002831	regulation of response to biotic stimulus	2	1.53846	0.000886681	0.00446398	TMEM173/IFIT1	GO MF
GO:0031348	negative regulation of defense response	2	1.3986	0.0010714	0.00521416	IFI16/IFIT1	GO MF
GO:0043901	negative regulation of multi-organism process	2	1.33333	0.00117793	0.00554765	IFI16/IFIT1	GO MF
GO:1903900	regulation of viral life cycle	2	1.16959	0.00152693	0.00696664	IFI16/IFIT1	GO MF
GO:0002218	activation of innate immune response	2	0.813008	0.0031278	0.0138381	IFI16/TMEM173	GO MF
GO:0045089	positive regulation of innate immune response	2	0.694444	0.00426064	0.0168123	IFI16/TMEM173	GO MF
GO:0002697	regulation of immune effector process	2	0.645161	0.00492018	0.0189038	TMEM173/IFIT1	GO MF
GO:0045088	regulation of innate immune response	2	0.571429	0.00623379	0.0221984	IFI16/TMEM173	GO MF
GO:0002683	negative regulation of immune system process	2	0.550964	0.00669211	0.0226279	IFI16/IFIT1	GO MF
GO:0001819	positive regulation of cytokine production	2	0.531915	0.00716564	0.0232485	IFI16/TMEM173	GO MF
GO:0051346	negative regulation of hydrolase activity	2	0.507614	0.00784625	0.0246139	IFI16/IFIT1	GO MF
GO:0031349	positive regulation of defense response	2	0.505051	0.00792366	0.0246139	IFI16/TMEM173	GO MF
GO:0019058	viral life cycle	2	0.45045	0.00988668	0.0294583	IFI16/IFIT1	GO MF
GO:0071407	cellular response to organic cyclic compound	2	0.401606	0.0123326	0.0315887	TMEM173/IFIT1	GO MF
Healthy-TE
GOID	GOTerm	Nr. Genes	% Associated Genes		Term PValue Corrected with Benjamin-Hochberg FDR	Associated Genes Found	Ontology type
Module 2
GO:0046907	intracellular transport	2	0.300752	0.0062738	0.036493	ACTC1/KLHL2	GO BP
GO:0051649	establishment of localization in cell	2	0.231214	0.010517	0.047962	ACTC1/KLHL2	GO BP
GO:0008092	cytoskeletal protein binding	2	0.394477	0.003157	0.023087	ACTC1/KLHL2	GO MF
Module 5
GO:0042393	histone binding	2	1.08696	0.001238	0.0160939	SET/PTMA	GO MF
GO:0010605	negative regulation of macromolecule metabolic process	3	0.374065	0.00067283	0.019456	SET/UBTF/YAF2	GO BP
GO:0034728	nucleosome organization	2	1.17647	0.000611906	0.032388	SET/PTMA	GO BP
GO:0071824	protein-DNA complex subunit organization	2	0.793651	0.0013383	0.032388	SET/PTMA	GO BP
GO:0010557	positive regulation of macromolecule biosynthetic process	2	0.296296	0.012517	0.045633	UBTF/YAF2	GO BP
Module 7
GO:0051607	defense response to virus	4	1.76991	3.28889e-08	1.67733e-06	IFIT3/IFIT5/IFIT2/IFIT1	GO BP
GO:0009615	response to virus	4	1.31579	1.08416e-07	2.76462e-06	IFIT3/IFIT5/IFIT2/IFIT1	GO BP
GO:0060337	type I interferon signaling pathway	3	3.75	4.24111e-07	5.01604e-06	IFIT3/IFIT2/IFIT1	GO BP
GO:0071357	cellular response to type I interferon	3	3.75	4.24111e-07	5.01604e-06	IFIT3/IFIT2/IFIT1	GO BP
GO:0034340	response to type I interferon	3	3.57143	4.91768e-07	5.01604e-06	IFIT3/IFIT2/IFIT1	GO BP
GO:0098542	defense response to other organism	4	0.842105	6.5085e-07	5.53222e-06	IFIT3/IFIT5/IFIT2/IFIT1	GO BP
GO:0035455	response to interferon-alpha	2	11.1111	6.59732e-06	4.80662e-05	IFIT3/IFIT2	GO BP
GO:0032091	negative regulation of protein binding	2	2.5	0.000135583	0.000864343	IFIT2/IFIT1	GO BP
GO:0051100	negative regulation of binding	2	1.51515	0.00036942	0.00209338	IFIT2/IFIT1	GO BP
GO:0043393	regulation of protein binding	2	1.19048	0.000597647	0.003048	IFIT2/IFIT1	GO BP
GO:0051098	regulation of binding	2	0.689655	0.00176784	0.00819634	IFIT2/IFIT1	GO BP
Module 12
GO:0009067	aspartate family amino acid biosynthetic process	2	9.52381	3.16132e-05	0.00856718	ASNS/CTH	GO BP
GO:0009066	aspartate family amino acid metabolic process	2	3.63636	0.000222035	0.021028	ASNS/CTH	GO BP
GO:0008652	cellular amino acid biosynthetic process	2	3.125	0.000300886	0.021028	ASNS/CTH	GO BP
GO:1901607	alpha-amino acid biosynthetic process	2	3.07692	0.000310376	0.021028	ASNS/CTH	GO BP
GO:0065003	macromolecular complex assembly	3	0.443787	0.0031866	0.042005	SF3A3/CTH/DVL1	GO BP
Module 1
GO:0090383	phagosome acidification	3	11.1111	1.32003e-07	6.83164e-06	ATP6V1G1/ATP6V1D/ATP6V1E2	GO BP
GO:0033572	transferrin transport	3	8.57143	2.94945e-07	6.83164e-06	ATP6V1G1/ATP6V1D/ATP6V1E2	GO BP
GO:0015682	ferric iron transport	3	8.10811	3.50023e-07	6.83164e-06	ATP6V1G1/ATP6V1D/ATP6V1E2	GO BP
GO:0072512	trivalent inorganic cation transport	3	8.10811	3.50023e-07	6.83164e-06	ATP6V1G1/ATP6V1D/ATP6V1E2	GO BP
GO:0090382	phagosome maturation	3	7.69231	4.11545e-07	6.83164e-06	ATP6V1G1/ATP6V1D/ATP6V1E2	GO BP
GO:0051452	intracellular pH reduction	3	6.66667	6.38309e-07	8.0951e-06	ATP6V1G1/ATP6V1D/ATP6V1E2	GO BP
GO:0045851	pH reduction	3	6.52174	6.82719e-07	8.0951e-06	ATP6V1G1/ATP6V1D/ATP6V1E2	GO BP
GO:0006826	iron ion transport	3	5.26316	1.31336e-06	1.36261e-05	ATP6V1G1/ATP6V1D/ATP6V1E2	GO BP
GO:0051453	regulation of intracellular pH	3	3.52941	4.41103e-06	3.92755e-05	ATP6V1G1/ATP6V1D/ATP6V1E2	GO BP
GO:0030641	regulation of cellular pH	3	3.44828	4.73199e-06	3.92755e-05	ATP6V1G1/ATP6V1D/ATP6V1E2	GO BP
GO:0006885	regulation of pH	3	3.19149	5.97664e-06	4.50964e-05	ATP6V1G1/ATP6V1D/ATP6V1E2	GO BP
GO:0042626	ATPase activity, coupled to transmembrane movement of substances	3	2.72727	1.02457e-05	5.41545e-05	ATP6V1G1/ATP6V1D/ATP6V1E2	GO MF
GO:0016820	hydrolase activity, acting on acid anhydrides, catalyzing transmembrane movement of substances	3	2.7027	1.05284e-05	5.41545e-05	ATP6V1G1/ATP6V1D/ATP6V1E2	GO MF
GO:0015399	primary active transmembrane transporter activity	3	2.52101	1.29775e-05	5.41545e-05	ATP6V1G1/ATP6V1D/ATP6V1E2	GO MF
GO:0015405	P-P-bond-hydrolysis-driven transmembrane transporter activity	3	2.52101	1.29775e-05	5.41545e-05	ATP6V1G1/ATP6V1D/ATP6V1E2	GO MF
GO:0043492	ATPase activity, coupled to movement of substances	3	2.4	1.50429e-05	5.41545e-05	ATP6V1G1/ATP6V1D/ATP6V1E2	GO MF
GO:0000041	transition metal ion transport	3	2.83019	8.58312e-06	5.63705e-05	ATP6V1G1/ATP6V1D/ATP6V1E2	GO BP
GO:0030004	cellular monovalent inorganic cation homeostasis	3	2.80374	8.82912e-06	5.63705e-05	ATP6V1G1/ATP6V1D/ATP6V1E2	GO BP
GO:0008286	insulin receptor signaling pathway	3	2.6087	1.09671e-05	6.50192e-05	ATP6V1G1/ATP6V1D/ATP6V1E2	GO BP
GO:0016241	regulation of macroautophagy	3	2.43902	1.34225e-05	7.42711e-05	ATP6V1G1/ATP6V1D/ATP6V1E2	GO BP
GO:0055067	monovalent inorganic cation homeostasis	3	2.12766	2.02177e-05	0.000104879	ATP6V1G1/ATP6V1D/ATP6V1E2	GO BP
GO:0015992	proton transport	3	1.98675	2.48221e-05	0.000119054	ATP6V1G1/ATP6V1D/ATP6V1E2	GO BP
GO:0006818	hydrogen transport	3	1.96078	2.58189e-05	0.000119054	ATP6V1G1/ATP6V1D/ATP6V1E2	GO BP
GO:0036442	hydrogen-exporting ATPase activity	2	7.14286	5.93751e-05	0.000178125	ATP6V1G1/ATP6V1E2	GO MF
GO:0032869	cellular response to insulin stimulus	3	1.63934	4.40827e-05	0.000192572	ATP6V1G1/ATP6V1D/ATP6V1E2	GO BP
GO:0015662	ATPase activity, coupled to transmembrane movement of ions, phosphorylative mechanism	2	6.06061	8.28518e-05	0.000213048	ATP6V1G1/ATP6V1E2	GO MF
GO:0016236	macroautophagy	3	1.28205	9.16454e-05	0.000371491	ATP6V1G1/ATP6V1D/ATP6V1E2	GO BP
GO:0032868	response to insulin	3	1.27119	9.39916e-05	0.000371491	ATP6V1G1/ATP6V1D/ATP6V1E2	GO BP
GO:0010506	regulation of autophagy	3	1.14943	0.000126717	0.000478069	ATP6V1G1/ATP6V1D/ATP6V1E2	GO BP
GO:0042623	ATPase activity, coupled	3	0.958466	0.000231426	0.000520708	ATP6V1G1/ATP6V1D/ATP6V1E2	GO MF
GO:0071375	cellular response to peptide hormone stimulus	3	1.0453	0.000167866	0.000605777	ATP6V1G1/ATP6V1D/ATP6V1E2	GO BP
GO:0019829	cation-transporting ATPase activity	2	3.1746	0.000304582	0.000609164	ATP6V1G1/ATP6V1E2	GO MF
GO:0022804	active transmembrane transporter activity	3	0.835655	0.000346639	0.00062395	ATP6V1G1/ATP6V1D/ATP6V1E2	GO MF
GO:1901653	cellular response to peptide	3	0.986842	0.000198999	0.000688203	ATP6V1G1/ATP6V1D/ATP6V1E2	GO BP
GO:0042625	ATPase coupled ion transmembrane transporter activity	2	2.66667	0.000431716	0.000706445	ATP6V1G1/ATP6V1E2	GO MF
GO:0016887	ATPase activity	3	0.70922	0.00056102	0.000841531	ATP6V1G1/ATP6V1D/ATP6V1E2	GO MF
GO:0015078	hydrogen ion transmembrane transporter activity	2	1.88679	0.000860287	0.00112692	ATP6V1G1/ATP6V1E2	GO MF
GO:0022853	active ion transmembrane transporter activity	2	1.86916	0.000876494	0.00112692	ATP6V1G1/ATP6V1E2	GO MF
GO:0043434	response to peptide hormone	3	0.769231	0.00041454	0.00137627	ATP6V1G1/ATP6V1D/ATP6V1E2	GO BP
GO:1901652	response to peptide	3	0.705882	0.000533383	0.00167379	ATP6V1G1/ATP6V1D/ATP6V1E2	GO BP
GO:0006914	autophagy	3	0.700935	0.000544487	0.00167379	ATP6V1G1/ATP6V1D/ATP6V1E2	GO BP
GO:0071417	cellular response to organonitrogen compound	3	0.649351	0.000680937	0.00201849	ATP6V1G1/ATP6V1D/ATP6V1E2	GO BP
GO:0015672	monovalent inorganic cation transport	3	0.608519	0.000823066	0.00235567	ATP6V1G1/ATP6V1D/ATP6V1E2	GO BP
GO:1902600	hydrogen ion transmembrane transport	2	1.81818	0.000886542	0.00245277	ATP6V1G1/ATP6V1E2	GO BP
GO:0042384	cilium assembly	2	0.952381	0.00318078	0.00851628	ATP6V1D/CEP290	GO BP
GO:0044782	cilium organization	2	0.869565	0.00380178	0.00986086	ATP6V1D/CEP290	GO BP
GO:0060271	cilium morphogenesis	2	0.826446	0.00419961	0.010252	ATP6V1D/CEP290	GO BP
GO:0015077	monovalent inorganic cation transmembrane transporter activity	2	0.578035	0.00878292	0.0105395	ATP6V1G1/ATP6V1E2	GO MF
GO:0010927	cellular component assembly involved in morphogenesis	2	0.668896	0.00634289	0.0146239	ATP6V1D/CEP290	GO BP
GO:0030031	cell projection assembly	2	0.52356	0.010189	0.0228564	ATP6V1D/CEP290	GO BP

## Sheet: S6
Caption: Fold change and False discovery Rate (FDR) of the constituting genes of consensus subnetworks identified by HotNet2.
COPD-DE
Symbol	Module	Fold change	FDR
ASB9	3	0.409622	0.0598808
CKB	3	-0.36923	0.00717143
CKMT2	3	-0.314845	0.0117128
GAMT	3	-0.290967	0.0458405
GATM	3	-0.525215	0.000534351
HIF1AN	3	-0.133543	0.45633
HSPB3	3	-0.505453	0.00102857
LSM14B	3	-0.106087	0.588234
MRPL38	3	-0.444341	0.00203252
OLFML3	3	0.250526	0.0916864
IFIT1	6	-0.43863	0.00177778
IFIT3	6	-0.443773	0.0019917
IFIT5	6	-0.154602	0.386133
AREG	7	1.28322	0
CACYBP	7	-0.169277	0.287488
MYH9	7	0.315173	0.036773
PGM1	7	-0.15225	0.424095
S100A1	7	-0.868667	0
S100A11	7	-0.168459	0.10161
S100A2	7	0.323452	0.336317
S100A4	7	-0.17639	0.0556266
S100A6	7	-0.0280121	0.343902
S100B	7	0.634772	0
BSG	12	-0.872826	0
KLF5	12	-0.161802	0.158008
MAP3K2	12	0.333989	0.0180222
PDLIM7	12	-0.63647	0.000240964
SMAD7	12	-0.196332	0.0879355
SMURF1	12	0.334788	0.0175659
SMURF2	12	-0.265399	0.0708649
SPP1	12	0.209226	0.52015
WFS1	12	0.277337	0.0785267
COPD-TE
Symbol	Module	Fold change	FDR
TEAD3	4	-0.405322	0.00441441
TEAD4	4	-0.332662	0.0140988
VGLL2	4	-0.290603	0.00932476
WWTR1	4	0.405118	0.0107782
IFI16	5	0.765527	6.84932e-05
IFIT1	5	0.284209	0.0152922
IFIT2	5	0.380259	0.0108545
IFIT3	5	0.541838	0.000271903
IFIT5	5	0.448513	0.006
TMEM173	5	0.35571	0.0138865
Healthy-TE
Symbol	Module	Fold change	FDR
ATP6V1D	1	0.206491	0.413518
ATP6V1E2	1	-0.158767	0.290846
ATP6V1G1	1	-0.26329	0.0594113
C9orf16	1	0.345496	0.0648452
CEP290	1	0.304469	0.118903
IKBIP	1	0.562071	0.00441476
ZNF423	1	-0.420338	0.00530201
ACTC1	2	0.862672	0.000103806
BCAM	2	0.478991	0.00807898
CCDC43	2	-0.520074	0.000357143
KLHL2	2	0.547166	0.00579132
N4BP2L2	4	-0.404509	0.00708571
NAA38	4	-0.217484	0.10477
PPIH	4	0.265459	0.164595
KIAA1147	5	0.425296	0.0346849
PTMA	5	0.329021	0.100292
SET	5	-0.286787	0.0256553
SETBP1	5	-0.377987	0.00918728
UBTF	5	-0.204087	0.144415
YAF2	5	-0.131937	0.370997
IFIT1	7	0.119057	0.61602
IFIT2	7	0.28375	0.175404
IFIT3	7	0.770107	0.000106383
IFIT5	7	0.120803	0.616863
ASNS	12	0.403215	0.0135529
CTH	12	-0.417827	0.00247253
DVL1	12	-0.201736	0.192246
FAM13C	12	-0.263988	0.036841
KIF2A	12	0.195892	0.238277
LARP1B	12	-0.159867	0.23724
RECK	12	0.585487	0.00235641
SF3A3	12	0.23141	0.226705
TRIM69	12	0.390177	0.0123692
WDR27	12	0.317875	0.142457

## Sheet: S7
Caption: Significance of variables measured in previous studies (listed in Table E2) when looking at disease effect (pre-training COPD - pre-training healthy) and when looking at training effect (post-pre training). Significantly (p<0.05) up-regulated variables are signed with red font, significantly down-regulated variables are signed with blue font. Independent measurements are colour coded by …
Disease effect									Independent measurement type
Variable	P-value								Serum metabolite
	COPD-DE	COPDN-DE	COPDL-DE						Inflammatory biomarkers
Valine	0.139986	0.954612	0.00437512						Clinical variable
Alanine	0.0227359	0.139838	0.0244232						Redox
Isoleucine	0.184463	0.950349	0.00316846
Tyrosine	0.639987	0.516526	0.0494355
FFMI	0.123835	0.732516	0.00419261
BODE	1.40526e-05	5.36167e-11	0.0125833
DLCO	0.000341339	0.000821685	0.00202622
PaO2	1.81384e-06	1.20199e-06	0.00381046
VO2max	0.000110644	0.000377382	3.34721e-05
WATTS	4.31626e-06	1.84524e-05	8.92633e-05
Lactate	0.00213006	0.00765579	0.00937392
Nitrotative stress (Muscle)	0.0429542	0.0507464	0.502707
IL4	0.00615182	0.0255144	0.129365
IL6	0.00128893	0.0102449	0.089096
IL10	0.00290731	0.0245206	0.0507361
IL13	0.0379847	0.100127	0.186846
IFN	0.00136981	0.0281318	0.0246532
IL7	0.0131427	0.244329	0.000268805
IL8	0.0519134	0.383746	0.00938338
GCSF	0.0925762	0.345559	0.00623913
IP10	0.0303281	0.0977917	0.148025
MIG	0.0211027	0.141342	0.0667788
Training effect
Variable	P-value
	Healthy-TE	COPD-TE	COPDN-TE	COPDL-TE
VO2max	0.000554983	0.000963898	0.00325975	0.155857
WATTS	4.03469e-05	2.48826e-07	6.12092e-06	0.00294714
Lactate	0.000333659	0.0140935	0.0364525	0.267484
Citrate	0.000526431	0.501498	0.962318	0.421682
Glutamine	0.00380924	0.509584	0.50161	0.823257
Valine	0.0104084	0.872779	0.669846	0.506229
Alanine	0.00134768	0.568206	0.710978	0.695425
Isoleucine	0.0224943	0.702829	0.87188	0.688406
Tyrosine	0.00262125	0.942266	0.427595	0.489622
Glucose	0.000851642	0.184558	0.275168	0.503596
Creatinine	0.00781563	0.242466	0.342827	0.552983
Succinate	0.00684626	0.574943	0.737823	0.162585
TNFalpha receptor I (Muscle)	0.189508	0.00775948	0.016722	0.301861
TNFalpha receptor II (Muscle)	1	0.0336572	0.132326	0.164114
MIF	0.0262253	0.0159586	0.0143782	0.688148

## Sheet: S8
Caption: Correlation between modules principal components (PC) and key variables, listed in table E7. Displayed correlations are filtered with the conditions pVal < 0.05 and absolute value of rho (|R|) ≥ 0.4. In the main text absolute value of rho was considered everywhere, because of the composite nature of the principal components, which might confuse gene signatures and thus the signature of t…
COPD-DE vs. Previous experimental data-DE
Module	Variable	Principal component	Variance of PC	rho	pVal			Independent measurement type
Creatine metabolism	Lactics	2	0.247662	0.494505	0.0138378			Serum metabolite
Creatine metabolism	IFN	1	0.328501	0.415835	0.0413627			Blood inflammation
Creatine metabolism	IL7	2	0.247662	-0.500847	0.01573			Clinical variable
Creatine metabolism	CXCL9	3	0.164748	0.582418	0.00302481			Redox
Interferon response	FFMI	1	0.609235	-0.472527	0.0192786
Interferon response	WATTS	1	0.609235	-0.406942	0.0468374
Interferon response	FEV1	1	0.609235	-0.397796	0.0484072
Interferon response	IL4	3	0.182703	-0.492248	0.0181431
Interferon response	IL10	3	0.182703	-0.522254	0.00985842
Interferon response	IL13	3	0.182703	-0.411758	0.0459451
Interferon response	IFN	3	0.182703	-0.483268	0.017756
Interferon response	IL7	2	0.208062	0.407666	0.0493222
Interferon response	CXCL9	3	0.182703	0.428571	0.0355657
Ca2+ dependent protein binding	FFMI	3	0.182787	-0.450549	0.0263998
Ca2+ dependent protein binding	BODE	3	0.182787	0.464526	0.032867
Ca2+ dependent protein binding	Tyrosine	2	0.212332	-0.406593	0.047176
TGF-beta signaling	Nitrosative stress (muscle)	2	0.225825	0.484848	0.0310502
TGF-beta signaling	IL4	1	0.245405	-0.468807	0.0244378
TGF-beta signaling	IFN	1	0.245405	-0.438313	0.0315442
TGF-beta signaling	Valine	2	0.225825	0.406593	0.047176
COPD-TE vs. Previous experimental data-COPD-TE
Module	Biomarker	Principal component	Variance of PC	rVal	pVal
Hippo signaling	TNF-alpha receptor I (Muscle)	3	0.129096	0.486208	0.0191296
Interferon response	WATTS	2	0.193746	0.480384	0.0196307
Healthy-TE vs. Previous experimental data-Healthy-TE
Module	Biomarker	Principal component	Variance of PC	rVal	pVal
Intracellular transport	Valine	1	0.430753	0.606061	0.00538031
Intracellular transport	Alanine	1	0.430753	0.515152	0.0209804
Intracellular transport	Isoleucine	1	0.430753	0.545455	0.0137708
Intracellular transport	Tyrosine	1	0.430753	0.484848	0.0310502
Epigenetic regulation of metabolic processes	Citrate	1	0.396861	0.454545	0.0447369
Epigenetic regulation of metabolic processes	Valine	1	0.396861	0.515152	0.0209804
Epigenetic regulation of metabolic processes	Alanine	1	0.396861	0.484848	0.0310502
Interferon response	WATTS	2	0.237946	-0.53151	0.0183997
Interferon response	Citrate	2	0.237946	-0.484848	0.0310502
Interferon response	Valine	3	0.189664	0.69697	0.000974481
Interferon response	Alanine	3	0.189664	0.484848	0.0310502
Interferon response	Isoleucine	3	0.189664	0.818182	4.41293e-05
Interferon response	Tyrosine	3	0.189664	0.515152	0.0209804
Interferon response	Succinate	1	0.479416	-0.454545	0.0447369
Amino acid biosynthesis	MIF	3	0.153001	-0.484848	0.0310502
Amino acid biosynthesis	Citrate	2	0.246562	-0.515152	0.0209804
Amino acid biosynthesis	Glutamine	2	0.246562	-0.545455	0.0137708
Amino acid biosynthesis	Valine	2	0.246562	-0.575758	0.00875773
Amino acid biosynthesis	Tyrosine	2	0.246562	-0.515152	0.0209804

## Sheet: S9
Caption: Comparison of microarray results with qPCR validation of external datasets. We compared directionality and significance (false discovery rate, FDR) of our microarray results with qPCR directionality and significance (p-value) of other studies. Directionality of change is signed by color, i.e. up-regulation by red, down-regulation by blue.
Gene symbol	Condition	Microarray result (FDR)	qPCR result	Publication
CDKN1A	COPDL DE	FDR < 0.005	p < 0.005	Rabinovich, R.A. et al., 2015. Genome-wide mRNA expression profiling in vastus lateralis of COPD patients with low and normal fat free mass index and healthy controls. Respiratory research, 16(1), p.1. Available at: http://respiratory-research.com/content/16/1/1 [Accessed April 1, 2015].		Legend
CEBPA	COPDL DE	FDR < 0.005	p < 0.005	Rabinovich, R.A. et al., 2015. Genome-wide mRNA expression profiling in vastus lateralis of COPD patients with low and normal fat free mass index and healthy controls. Respiratory research, 16(1), p.1. Available at: http://respiratory-research.com/content/16/1/1 [Accessed April 1, 2015].		Acronym	Comment
CYR61	COPDL DE	FDR < 0.005	p < 0.005	Rabinovich, R.A. et al., 2015. Genome-wide mRNA expression profiling in vastus lateralis of COPD patients with low and normal fat free mass index and healthy controls. Respiratory research, 16(1), p.1. Available at: http://respiratory-research.com/content/16/1/1 [Accessed April 1, 2015].		COPD DE	Disease effect (COPD BT vs HC BT)
EFCAB7	COPDL DE	FDR < 0.005	p < 0.005	Rabinovich, R.A. et al., 2015. Genome-wide mRNA expression profiling in vastus lateralis of COPD patients with low and normal fat free mass index and healthy controls. Respiratory research, 16(1), p.1. Available at: http://respiratory-research.com/content/16/1/1 [Accessed April 1, 2015].		COPDN DE	Disease effect of Normal BMI COPD
EGR1	COPDN DE	FDR < 0.005	p < 0.05	Rabinovich, R.A. et al., 2015. Genome-wide mRNA expression profiling in vastus lateralis of COPD patients with low and normal fat free mass index and healthy controls. Respiratory research, 16(1), p.1. Available at: http://respiratory-research.com/content/16/1/1 [Accessed April 1, 2015].		COPDL DE	Disease effect of Low BMI COPD
HMOX1	COPDL DE	FDR < 0.05	p = 0.06	Rabinovich, R.A. et al., 2015. Genome-wide mRNA expression profiling in vastus lateralis of COPD patients with low and normal fat free mass index and healthy controls. Respiratory research, 16(1), p.1. Available at: http://respiratory-research.com/content/16/1/1 [Accessed April 1, 2015].		COPD DE AT	Disease effect after training (COPD AT vs HC AT)
HMOX1	COPDN DE	FDR = 0.07	p < 0.05	Rabinovich, R.A. et al., 2015. Genome-wide mRNA expression profiling in vastus lateralis of COPD patients with low and normal fat free mass index and healthy controls. Respiratory research, 16(1), p.1. Available at: http://respiratory-research.com/content/16/1/1 [Accessed April 1, 2015].
PDE11	COPDL DE	FDR < 0.005	p < 0.05	Rabinovich, R.A. et al., 2015. Genome-wide mRNA expression profiling in vastus lateralis of COPD patients with low and normal fat free mass index and healthy controls. Respiratory research, 16(1), p.1. Available at: http://respiratory-research.com/content/16/1/1 [Accessed April 1, 2015].
SAA1	COPDL DE	-	p < 0.005	Rabinovich, R.A. et al., 2015. Genome-wide mRNA expression profiling in vastus lateralis of COPD patients with low and normal fat free mass index and healthy controls. Respiratory research, 16(1), p.1. Available at: http://respiratory-research.com/content/16/1/1 [Accessed April 1, 2015].
SLC22A3	COPDL DE	FDR < 0.005	p < 0.05	Rabinovich, R.A. et al., 2015. Genome-wide mRNA expression profiling in vastus lateralis of COPD patients with low and normal fat free mass index and healthy controls. Respiratory research, 16(1), p.1. Available at: http://respiratory-research.com/content/16/1/1 [Accessed April 1, 2015].
SLC38A1	COPDL DE	FDR < 0.005	p < 0.005	Rabinovich, R.A. et al., 2015. Genome-wide mRNA expression profiling in vastus lateralis of COPD patients with low and normal fat free mass index and healthy controls. Respiratory research, 16(1), p.1. Available at: http://respiratory-research.com/content/16/1/1 [Accessed April 1, 2015].
SLC43A2	COPDL DE	FDR < 0.005	p < 0.005	Rabinovich, R.A. et al., 2015. Genome-wide mRNA expression profiling in vastus lateralis of COPD patients with low and normal fat free mass index and healthy controls. Respiratory research, 16(1), p.1. Available at: http://respiratory-research.com/content/16/1/1 [Accessed April 1, 2015].
COL15A1	COPD DE	FDR < 0.05	p < 0.05	Radom-Aizik, S. et al., 2007. Effects of exercise training on quadriceps muscle gene expression in chronic obstructive pulmonary disease. Journal of applied physiology (Bethesda, Md. : 1985), 102(5), pp.1976–84. Available at: http://www.ncbi.nlm.nih.gov/pubmed/17483440 [Accessed March 5, 2015].
SOD2	COPD DE	FDR < 0.005	p < 0.005	Radom-Aizik, S. et al., 2007. Effects of exercise training on quadriceps muscle gene expression in chronic obstructive pulmonary disease. Journal of applied physiology (Bethesda, Md. : 1985), 102(5), pp.1976–84. Available at: http://www.ncbi.nlm.nih.gov/pubmed/17483440 [Accessed March 5, 2015].
GPI	COPD DE AT	FDR = 0.09	p < 0.005	Radom-Aizik, S. et al., 2007. Effects of exercise training on quadriceps muscle gene expression in chronic obstructive pulmonary disease. Journal of applied physiology (Bethesda, Md. : 1985), 102(5), pp.1976–84. Available at: http://www.ncbi.nlm.nih.gov/pubmed/17483440 [Accessed March 5, 2015].
HIF1-RTP801	COPD DE AT	p < 0.005	p < 0.05	Radom-Aizik, S. et al., 2007. Effects of exercise training on quadriceps muscle gene expression in chronic obstructive pulmonary disease. Journal of applied physiology (Bethesda, Md. : 1985), 102(5), pp.1976–84. Available at: http://www.ncbi.nlm.nih.gov/pubmed/17483440 [Accessed March 5, 2015].
